# Supplementary material for: Characterization of Lactobacilli Phage Endolysins and Their Functional Domains–Potential Live Biotherapeutic Testing Reagents
Source: Viruses. 2023 Sep 23;15(10):1986. doi: 10.3390/v15101986 (PMC10610939; doi:10.3390/v15101986)
Supplement: Supplementary file 1 [file viruses-15-01986-s001.zip]

Archive with 1 entries (1 files):
- viruses-2590349-supplementary.pdf
